# Supplementary material for: Comparison of the genomic alterations present in tumor samples from patients with metastatic inflammatory versus non-inflammatory breast cancer reveals AURKA as a potential treatment target
Source: Breast. 2023 Jan 25;69:476–80. doi: 10.1016/j.breast.2023.01.010 (PMC10300569; doi:10.1016/j.breast.2023.01.010)
Supplement: Multimedia component 1 [file mmc1.xlsx]

## Sheet: Descriptions
Supplementary Table 1	Clinicopathological characteristics of the cohort IBC versus nonIBC
Supplementary Table 2	Logistic regression models reporting all variables regarding metastatic sites
Supplementary Table 3	Quantile regression models from Figure 1b reporting all variables (TMB)
Supplementary Table 4	Generalized linear regression models from Figure 1c reporting all variables (CIN scores)
Supplementary Table 5	Logistic regression models from Figure 1d reporting all variables (primary samples)
Supplementary Table 6	Logistic regression models Figure 1e reporting all variables from (metastatic samples)
Supplementary Table 7	Generalized linear regression models from Figure 2c reporting all variables
Abbreviations
CI	confidence interval
ER	Estrogen receptor
HR	Hormonal Receptor
IBC	Inflammatory Breast Cancer
OR	Odds ratio
PR	Progesterone receptor

## Sheet: Supplementary Table 1
		Patients with primary samples			Patients with metastatic samples
		IBC	nonIBC	p-value	IBC	nonIBC	p-value
Number of patients		19	300		17	335
Number of samples		19	322		22	362
Menopausal status	Peri/Pre	7 (53.8)	168 (62.9)	0.563369	9 (60.0)	190 (59.2)	1
	Post	6 (46.2)	99 (37.1)		6 (40.0)	131 (40.8)
	Missing	6	33		2	14
Lymph node status	Negative	1 (14.3)	31 (20.8)	1	3 (25.0)	26 (12.0)	0.182738
	Positive	6 (85.7)	118 (79.2)		9 (75.0)	191 (88.0)
	Missing	12	151		5	118
M stage	M0	12 (63.2)	99 (37.4)	0.0303938	11 (64.7)	165 (51.4)	0.327142
	M1	7 (36.8)	166 (62.6)		6 (35.3)	156 (48.6)
	Missing	0	35		0	14
TNM stage	1	0 (0.0)	5 (1.9)	0.0314843	0 (0.0)	2 (0.6)	0.529235
	2	0 (0.0)	18 (6.8)		0 (0.0)	5 (1.6)
	3	12 (63.2)	76 (28.7)		11 (64.7)	158 (49.2)
	4	7 (36.8)	166 (62.6)		6 (35.3)	156 (48.6)
	Missing	0	35		0	14
Tumor grade	Grade 1, 2	4 (28.6)	71 (28.7)	1	2 (12.5)	70 (24.0)	0.376805
	Grade 3	10 (71.4)	176 (71.3)		14 (87.5)	222 (76.0)
	Missing	5	53		1	43
Nuclear grade	Grade 1, 2	3 (33.3)	59 (37.6)	1	2 (20.0)	73 (34.1)	0.501776
	Grade 3	6 (66.7)	98 (62.4)		8 (80.0)	141 (65.9)
	Missing	10	143		7	121
ER status (primary)	Negative	5 (26.3)	38 (14.2)	0.177723	8 (47.1)	53 (16.8)	0.00506308
	Positive	14 (73.7)	230 (85.8)		9 (52.9)	263 (83.2)
	Missing	0	32		0	19
PR status (primary)	Negative	7 (36.8)	75 (26.9)	0.42515	11 (64.7)	98 (31.0)	0.00660288
	Positive	12 (63.2)	204 (73.1)		6 (35.3)	218 (69.0)
	Missing	0	21		0	19
HER2 status (primary)	Negative	13 (68.4)	224 (80.3)	0.239343	8 (47.1)	242 (79.9)	0.00385045
	Positive	6 (31.6)	55 (19.7)		9 (52.9)	61 (20.1)
	Missing	0	21		0	32
Receptor Status (primary)	HR-/HER2+	1 (5.3)	9 (3.4)	0.0849575	6 (35.3)	22 (7.4)	0.00349825
	HR+/HER2-	9 (47.4)	188 (70.9)		6 (35.3)	211 (70.6)
	HR+/HER2+	5 (26.3)	40 (15.1)		3 (17.6)	37 (12.4)
	Triple Negative	4 (21.1)	28 (10.6)		2 (11.8)	29 (9.7)
	Missing	0	35		0	36
Vital Status	Alive	6 (54.5)	143 (72.6)	0.299475	9 (56.2)	213 (70.8)	0.262777
	Deceased	5 (45.5)	54 (27.4)		7 (43.8)	88 (29.2)
	Missing	8	103		1	34
The p-values are from the Fisher's tests. No correction for multiple testing was applied here.

## Sheet: Supplementary Table 2
Metastatic site	Variable	Total number of patients	Total number of events	OR	Lower 95% CI	Upper 95% CI	p-value
Local relapse	IBC status (IBC vs nonIBC)	312	6	0.941509	0.00623239	11.3549	0.97029
	HR status (positive vs negative)	312	6	1.65916	0.204397	194.875	0.700098
	HER2 status (positive vs negative)	312	6	1.01658	0.102456	5.40372	0.986136
	Stage (II vs I)	312	6	0.379969	0.00169852	83.3128	0.659242
	Stage (III vs I)	312	6	0.715476	0.0215259	126.608	0.859559
	Stage (IV vs I)	312	6	0.403302	0.0120465	68.9086	0.638241
	Cohort (MBC vs MSK-IMPACT)	312	6	6.23811	0.616008	35.2051	0.104912
Bone	IBC status (IBC vs nonIBC)	312	51	1.05505	0.19689	3.84829	0.941599
	HR status (positive vs negative)	312	51	5.17122	1.32615	46.6493	0.0137572
	HER2 status (positive vs negative)	312	51	0.392213	0.146826	0.903113	0.0266293
	Stage (II vs I)	312	51	0.31718	0.00133168	72.327	0.609067
	Stage (III vs I)	312	51	2.06466	0.0798314	334.388	0.66968
	Stage (IV vs I)	312	51	1.9882	0.0774872	321.506	0.686055
	Cohort (MBC vs MSK-IMPACT)	312	51	2.65019	0.72906	8.54018	0.130681
Lymph nodes	IBC status (IBC vs nonIBC)	312	61	1.08848	0.267046	3.42403	0.894132
	HR status (positive vs negative)	312	61	1.00191	0.439222	2.5468	0.996563
	HER2 status (positive vs negative)	312	61	0.699777	0.319783	1.42735	0.335494
	Stage (II vs I)	312	61	0.598543	0.0296608	11.3835	0.720942
	Stage (III vs I)	312	61	0.822568	0.0532825	12.4129	0.879892
	Stage (IV vs I)	312	61	0.702944	0.0465839	10.3951	0.783075
	Cohort (MBC vs MSK-IMPACT)	312	61	3.81627	1.2522	11.244	0.0198066
Skin	IBC status (IBC vs nonIBC)	312	12	7.432	1.62876	29.2975	0.0121957
	HR status (positive vs negative)	312	12	0.327744	0.0896124	1.40889	0.124426
	HER2 status (positive vs negative)	312	12	0.719413	0.121994	3.08971	0.673981
	Stage (II vs I)	312	12	0.496203	0.00211136	124.216	0.757714
	Stage (III vs I)	312	12	0.265565	0.00115763	62.427	0.558459
	Stage (IV vs I)	312	12	0.155276	0.00066424	36.0077	0.418532
	Cohort (MBC vs MSK-IMPACT)	312	12	0.815709	0.00596781	7.78161	0.890788
Lung	IBC status (IBC vs nonIBC)	312	20	0.395309	0.00302944	3.2759	0.468483
	HR status (positive vs negative)	312	20	0.875356	0.248553	4.50189	0.852934
	HER2 status (positive vs negative)	312	20	1.35559	0.440378	3.71775	0.575305
	Stage (II vs I)	312	20	2.00737	0.0669352	363.372	0.699801
	Stage (III vs I)	312	20	0.105421	0.00047686	23.2595	0.328989
	Stage (IV vs I)	312	20	0.246351	0.00116889	51.7998	0.521652
	Cohort (MBC vs MSK-IMPACT)	312	20	0.377563	0.00287892	3.15918	0.446257
Liver	IBC status (IBC vs nonIBC)	312	93	0.3423	0.0658713	1.16478	0.0903425
	HR status (positive vs negative)	312	93	0.822069	0.389402	1.82175	0.618605
	HER2 status (positive vs negative)	312	93	1.34336	0.733445	2.42809	0.335035
	Stage (II vs I)	312	93	0.410985	0.0164861	8.53698	0.553606
	Stage (III vs I)	312	93	0.178503	0.00983629	3.03506	0.216935
	Stage (IV vs I)	312	93	0.259225	0.0145861	4.30815	0.325196
	Cohort (MBC vs MSK-IMPACT)	312	93	0.389263	0.0735051	1.37051	0.151581
Chest Wall	IBC status (IBC vs nonIBC)	312	26	6.04139	1.91102	17.9449	0.00304718
	HR status (positive vs negative)	312	26	0.464219	0.153592	1.64501	0.217902
	HER2 status (positive vs negative)	312	26	2.11441	0.789053	5.43464	0.132852
	Stage (II vs I)	312	26	3.91469	0.108322	786.399	0.469806
	Stage (III vs I)	312	26	0.247651	0.00099506	60.6081	0.546656
	Stage (IV vs I)	312	26	0.147116	0.00058653	35.6189	0.413783
	Cohort (MBC vs MSK-IMPACT)	312	26	0.231867	0.00167737	2.2404	0.253206
Other	IBC status (IBC vs nonIBC)	312	4	1.59393	0.0116632	17.1055	0.773511
	HR status (positive vs negative)	312	4	0.330898	0.042421	3.42031	0.306761
	HER2 status (positive vs negative)	312	4	1.47172	0.136615	11.6918	0.717891
	Stage (II vs I)	312	4	0.873085	0.0031509	307.248	0.956418
	Stage (III vs I)	312	4	0.163165	0.00058094	47.1811	0.461901
	Stage (IV vs I)	312	4	0.39698	0.00178098	92.5636	0.679539
	Cohort (MBC vs MSK-IMPACT)	312	4	1.34256	0.0083021	16.6582	0.863745
Serosal membranes	IBC status (IBC vs nonIBC)	312	18	2.61625	0.466114	10.3028	0.242334
	HR status (positive vs negative)	312	18	0.774645	0.22077	3.97095	0.724174
	HER2 status (positive vs negative)	312	18	0.827059	0.202089	2.63862	0.762455
	Stage (II vs I)	312	18	0.433159	0.00198215	94.769	0.701494
	Stage (III vs I)	312	18	0.283276	0.00130602	61.1671	0.566064
	Stage (IV vs I)	312	18	0.0982276	0.00044141	21.4658	0.314536
	Cohort (MBC vs MSK-IMPACT)	312	18	0.576783	0.00439933	4.87001	0.685996
Reproductive organs	IBC status (IBC vs nonIBC)	312	7	1.78291	0.0129559	18.8997	0.725467
	HR status (positive vs negative)	312	7	1.74738	0.227327	216.203	0.66462
	HER2 status (positive vs negative)	312	7	0.230734	0.00178987	1.91451	0.21108
	Stage (II vs I)	312	7	0.288592	0.00123577	65.7826	0.580165
	Stage (III vs I)	312	7	0.561877	0.0152378	102.359	0.767731
	Stage (IV vs I)	312	7	0.532879	0.0147166	97.4978	0.748036
	Cohort (MBC vs MSK-IMPACT)	312	7	5.7808	0.565705	32.1685	0.118795
Soft Tissue	IBC status (IBC vs nonIBC)	312	12	0.501878	0.00378529	4.47179	0.611041
	HR status (positive vs negative)	312	12	2.71945	0.338222	332.084	0.417341
	HER2 status (positive vs negative)	312	12	1.95754	0.549562	6.14891	0.280485
	Stage (II vs I)	312	12	0.420505	0.0018187	96.6511	0.696906
	Stage (III vs I)	312	12	0.134922	0.00058854	30.2677	0.381991
	Stage (IV vs I)	312	12	0.13643	0.00061547	29.4329	0.378632
	Cohort (MBC vs MSK-IMPACT)	312	12	0.756148	0.0057847	6.37071	0.843124
GI tract	IBC status (IBC vs nonIBC)	312	2	3.9315	0.027172	57.6984	0.457724
	HR status (positive vs negative)	312	2	0.793888	0.0807574	84.1529	0.873424
	HER2 status (positive vs negative)	312	2	0.58303	0.00533259	7.16013	0.70353
	Stage (II vs I)	312	2	0.351671	0.00156154	86.2026	0.639412
	Stage (III vs I)	312	2	0.174154	0.00071397	42.2016	0.450116
	Stage (IV vs I)	312	2	0.218485	0.00098	46.138	0.490315
	Cohort (MBC vs MSK-IMPACT)	312	2	4.00375	0.029112	52.6462	0.44415
Brain	IBC status (IBC vs nonIBC)	312	13	0.383759	0.00292232	3.25967	0.456576
	HR status (positive vs negative)	312	13	0.233001	0.0580765	1.05564	0.0579185
	HER2 status (positive vs negative)	312	13	3.7126	1.04307	13.2132	0.0431618
	Stage (II vs I)	312	13	2.56359	0.00900281	714.739	0.695895
	Stage (III vs I)	312	13	0.556432	0.00213411	139.024	0.799282
	Stage (IV vs I)	312	13	0.45175	0.00186523	104.888	0.723487
	Cohort (MBC vs MSK-IMPACT)	312	13	0.352404	0.00237251	3.89291	0.468142

## Sheet: Supplementary Table 3
Patients with primary samples
	coefficient	Lower 95% CI	Upper 95% CI	p-value
IBC status (IBC vs nonIBC)	1	1	1.92534	0.0395228
HR status (positive vs negative)	-1	-1.74707	0.873534	0.0710697
HER2 status (positive vs negative)	0	-0.792377	0	1
Stage (II vs I)	-5	-6.84848	3.68182	0.3816
Stage (III vs I)	-5	-7.51379	1.82438	0.378877
Stage (IV vs I)	-4	-6.75227	2.87549	0.4808
Cohort (MBC vs MSK-IMPACT)	1	0.329998	1	0.040848
Patients with metastatic samples
	coefficient	Lower 95% CI	Upper 95% CI	p-value
IBC status (IBC vs nonIBC)	1.11e-16	-1.86898	1.73797	1
HR status (positive vs negative)	-0.5	-2.2359	2.2359	0.445086
HER2 status (positive vs negative)	-0.5	-4.78803	2.14401	0.27508
Stage (II vs I)	3	-0.87762	3.91841	0.597734
Stage (III vs I)	1	-1.798e+308	1.798e+308	0.846401
Stage (IV vs I)	0.5	-1.798e+308	1.798e+308	0.922714
Cohort (MBC vs MSK-IMPACT)	-1	-2.99022	-0.201956	0.110035

## Sheet: Supplementary Table 4
Patients with primary samples
	coefficient	Lower 95% CI	Upper 95% CI	p-value
IBC status (IBC vs nonIBC)	-0.0071192	-0.100453	0.0862143	0.881271
HR status (positive vs negative)	-0.0280519	-0.0919897	0.035886	0.390609
HER2 status (positive vs negative)	-0.00802856	-0.0634141	0.047357	0.776544
Stage (II vs I)	0.0773299	-0.109502	0.264161	0.417952
Stage (III vs I)	0.152642	-0.0240631	0.329347	0.0916056
Stage (IV vs I)	0.0922751	-0.0808003	0.265351	0.296986
Cohort (MBC vs MSK-IMPACT)	-0.06128	-0.120039	-0.00252115	0.041925
Patients with metastatic samples
	coefficient	Lower 95% CI	Upper 95% CI	p-value
IBC status (IBC vs nonIBC)	-0.0509939	-0.152716	0.0507284	0.326626
HR status (positive vs negative)	-0.115992	-0.189714	-0.0422696	0.0022344
HER2 status (positive vs negative)	0.0448424	-0.0121717	0.101857	0.12424
Stage (II vs I)	-0.116151	-0.452341	0.220038	0.49883
Stage (III vs I)	-0.0750819	-0.379952	0.229788	0.629668
Stage (IV vs I)	-0.0941883	-0.397622	0.209246	0.543391
Cohort (MBC vs MSK-IMPACT)	-0.0747033	-0.184856	0.0354495	0.18479

## Sheet: Supplementary Table 5
Alteration in patients with primary samples	Variable	Total number of patients	Total number of events	OR	Lower 95% CI	Upper 95% CI	p-value
IKBKE_amp	IBC status (IBC vs nonIBC)	280	20	0.147732	0.00723157	3.01798	0.214102
	HR status (positive vs negative)	280	20	1.63602	0.364197	7.34924	0.52073
	HER2 status (positive vs negative)	280	20	1.30434	0.460941	3.69091	0.616627
	Stage (II vs I)	280	20	0.360422	0.0422278	3.07626	0.350923
	Stage (III vs I)	280	20	0.434193	0.05058	3.72724	0.446926
	Stage (IV vs I)	280	20	0.582188	0.0849547	3.98969	0.581716
	Cohort (MBC vs MSK-IMPACT)	280	20	19.3691	5.7547	65.1925	1.70057e-06
MDM2_amp	IBC status (IBC vs nonIBC)	280	9	4.97804	1.01834	24.3346	0.0474333
	HR status (positive vs negative)	280	9	3.66263	0.271567	49.398	0.328094
	HER2 status (positive vs negative)	280	9	0.972036	0.236854	3.98919	0.968595
	Stage (II vs I)	280	9	0.332533	0.00520655	21.2382	0.603666
	Stage (III vs I)	280	9	0.34042	0.0100114	11.5753	0.549236
	Stage (IV vs I)	280	9	0.347105	0.0112291	10.7294	0.545554
	Cohort (MBC vs MSK-IMPACT)	280	9	0.936756	0.209937	4.17988	0.931771
MDM4_amp	IBC status (IBC vs nonIBC)	280	19	0.129092	0.00638588	2.60963	0.181996
	HR status (positive vs negative)	280	19	1.50604	0.343946	6.59449	0.586807
	HER2 status (positive vs negative)	280	19	1.19688	0.410633	3.48859	0.74195
	Stage (II vs I)	280	19	0.240473	0.025667	2.25299	0.211875
	Stage (III vs I)	280	19	0.668748	0.083821	5.33547	0.704149
	Stage (IV vs I)	280	19	0.432254	0.0624207	2.99329	0.395596
	Cohort (MBC vs MSK-IMPACT)	280	19	14.2275	4.56063	44.3847	4.78226e-06
DDR2_amp	IBC status (IBC vs nonIBC)	280	16	1.42752	0.190594	10.6918	0.728993
	HR status (positive vs negative)	280	16	0.577404	0.150253	2.2189	0.423944
	HER2 status (positive vs negative)	280	16	0.814758	0.258477	2.56824	0.726537
	Stage (II vs I)	280	16	0.699562	0.0667222	7.3347	0.765696
	Stage (III vs I)	280	16	0.221042	0.0155347	3.14518	0.265214
	Stage (IV vs I)	280	16	0.964261	0.110851	8.38782	0.973695
	Cohort (MBC vs MSK-IMPACT)	280	16	12.6165	3.6019	44.1924	7.38348e-05
CCND2_amp	IBC status (IBC vs nonIBC)	280	5	6.8027	1.03726	44.6144	0.0457072
	HR status (positive vs negative)	280	5	0.130215	0.0258351	0.656314	0.0135016
	HER2 status (positive vs negative)	280	5	0.779235	0.115485	5.2579	0.79789
	Stage (II vs I)	280	5	0.929717	0.020933	41.2925	0.969966
	Stage (III vs I)	280	5	0.830296	0.0179937	38.313	0.924215
	Stage (IV vs I)	280	5	0.385211	0.00927384	16.0007	0.61586
	Cohort (MBC vs MSK-IMPACT)	280	5	5.69056	0.851971	38.0088	0.0727144
CCND1_amp	IBC status (IBC vs nonIBC)	280	72	0.0454196	0.00245358	0.840789	0.0378544
	HR status (positive vs negative)	280	72	3.42214	1.20826	9.69251	0.0205518
	HER2 status (positive vs negative)	280	72	0.879229	0.439235	1.75998	0.716239
	Stage (II vs I)	280	72	0.62706	0.0760597	5.16968	0.664561
	Stage (III vs I)	280	72	1.26527	0.174413	9.1788	0.815984
	Stage (IV vs I)	280	72	0.932907	0.135163	6.439	0.943826
	Cohort (MBC vs MSK-IMPACT)	280	72	2.62713	1.30547	5.28682	0.00678839
AURKA_amp	IBC status (IBC vs nonIBC)	280	23	2.5771	0.706957	9.39441	0.151435
	HR status (positive vs negative)	280	23	1.56717	0.409243	6.00137	0.511952
	HER2 status (positive vs negative)	280	23	0.57564	0.188584	1.7571	0.332058
	Stage (II vs I)	280	23	1.76833	0.0566031	55.2443	0.745469
	Stage (III vs I)	280	23	2.80716	0.102412	76.9457	0.54119
	Stage (IV vs I)	280	23	2.04513	0.0786067	53.2084	0.666971
	Cohort (MBC vs MSK-IMPACT)	280	23	4.07395	1.59931	10.3776	0.00323736

## Sheet: Supplementary Table 6
Alteration in patients with metastatic samples	Variable	Total number of patients	Total number of events	OR	Lower 95% CI	Upper 95% CI	p-value
IKBKE_amp	IBC status (IBC vs nonIBC)	312	14	5.62599	1.10354	28.6819	0.0376617
	HR status (positive vs negative)	312	14	1.24512	0.23194	6.68411	0.798193
	HER2 status (positive vs negative)	312	14	0.364937	0.0782169	1.70269	0.199589
	Stage (II vs I)	312	14	1.10492	0.0143039	85.3508	0.964118
	Stage (III vs I)	312	14	1.77972	0.0301805	104.948	0.781687
	Stage (IV vs I)	312	14	1.84124	0.0325666	104.1	0.766831
	Cohort (MBC vs MSK-IMPACT)	312	14	15.0627	3.79923	59.7184	0.000113722
MDM2_amp	IBC status (IBC vs nonIBC)	312	15	1.51076	0.244927	9.31871	0.656689
	HR status (positive vs negative)	312	15	3.80097	0.294675	49.0283	0.306104
	HER2 status (positive vs negative)	312	15	1.15005	0.34206	3.86663	0.821217
	Stage (II vs I)	312	15	1.24823	0.0163796	95.1229	0.920119
	Stage (III vs I)	312	15	0.191471	0.00158854	23.0786	0.498972
	Stage (IV vs I)	312	15	0.0637446	0.000510574	7.95846	0.263671
	Cohort (MBC vs MSK-IMPACT)	312	15	0.730579	0.0409563	13.0321	0.830909
MDM4_amp	IBC status (IBC vs nonIBC)	312	16	6.7453	1.55905	29.1839	0.0106442
	HR status (positive vs negative)	312	16	1.40282	0.262907	7.48519	0.691955
	HER2 status (positive vs negative)	312	16	0.511967	0.131476	1.9936	0.334423
	Stage (II vs I)	312	16	1.18287	0.0159395	87.7805	0.93908
	Stage (III vs I)	312	16	1.90553	0.0337764	107.502	0.754007
	Stage (IV vs I)	312	16	1.5268	0.0282022	82.657	0.835393
	Cohort (MBC vs MSK-IMPACT)	312	16	12.3636	3.17531	48.1396	0.000287985
DDR2_amp	IBC status (IBC vs nonIBC)	312	5	10.8424	1.21802	96.5161	0.0326164
	HR status (positive vs negative)	312	5	0.150708	0.0203415	1.11658	0.064019
	HER2 status (positive vs negative)	312	5	1.65834	0.215067	12.7872	0.627428
	Stage (II vs I)	312	5	1.35435	0.0045905	399.579	0.916744
	Stage (III vs I)	312	5	11.8423	0.0755183	1857.02	0.337898
	Stage (IV vs I)	312	5	0.525295	0.0037483	73.6159	0.798498
	Cohort (MBC vs MSK-IMPACT)	312	5	30.636	3.43022	273.616	0.00218881
CCND2_amp	IBC status (IBC vs nonIBC)	312	2	3.05945	0.157228	59.5329	0.460289
	HR status (positive vs negative)	312	2	0.0641635	0.00943718	0.436249	0.00498198
	HER2 status (positive vs negative)	312	2	0.53942	0.0214703	13.5523	0.707458
	Stage (II vs I)	312	2	0.486085	0.00108727	217.313	0.816788
	Stage (III vs I)	312	2	0.700247	0.00443546	110.551	0.890264
	Stage (IV vs I)	312	2	0.607613	0.00490467	75.274	0.839434
	Cohort (MBC vs MSK-IMPACT)	312	2	5.65758	0.201058	159.199	0.308766
CCND1_amp	IBC status (IBC vs nonIBC)	312	68	0.547312	0.129202	2.31846	0.413182
	HR status (positive vs negative)	312	68	4.24138	1.12812	15.9462	0.0324859
	HER2 status (positive vs negative)	312	68	0.796873	0.392612	1.61739	0.529556
	Stage (II vs I)	312	68	5.73313	0.0701185	468.76	0.437047
	Stage (III vs I)	312	68	2.41627	0.0368757	158.325	0.679294
	Stage (IV vs I)	312	68	1.38361	0.0212473	90.0995	0.878884
	Cohort (MBC vs MSK-IMPACT)	312	68	1.92301	0.567953	6.51101	0.293336
AURKA_amp	IBC status (IBC vs nonIBC)	312	12	5.53394	1.35413	22.6156	0.0172167
	HR status (positive vs negative)	312	12	2.68514	0.210216	34.298	0.44727
	HER2 status (positive vs negative)	312	12	1.91892	0.60035	6.13352	0.271623
	Stage (II vs I)	312	12	0.416627	0.00315756	54.9721	0.725226
	Stage (III vs I)	312	12	0.0826992	0.000663989	10.3001	0.31127
	Stage (IV vs I)	312	12	0.0727519	0.000595201	8.89252	0.285167
	Cohort (MBC vs MSK-IMPACT)	312	12	0.570571	0.0275496	11.8169	0.716692

## Sheet: Supplementary Table 7
	coefficient	Lower 95% CI	Upper 95% CI	p-value
IBC status (IBC vs nonIBC)	0.436846	-0.0545653	0.928258	0.0828164
Stage (II vs I)	0.595711	0.100102	1.09132	0.0193404
Stage (III vs I)	0.45656	-0.0825646	0.995684	0.098347
Stage (IV vs I)	1.03117	0.35395	1.7084	0.0031557
